# Supplementary material for: Research Trends in Chronic Pain Physiotherapy: A Bibliometric Analysis
Source: Healthcare (Basel). 2026 Jul 8;14(14):2034. doi: 10.3390/healthcare14142034 (PMC13411719; doi:10.3390/healthcare14142034)
Supplement: Supplementary file 1 [file healthcare-14-02034-s001.zip]

Archive with 1 entries (1 files):
- healthcare-4322014-supplementary.pdf
